# Supplementary material for: Effect of Lacticaseibacillus paracasei N1115 on Immunomodulatory and Gut Microbial Composition in Young Children: A Randomized, Placebo-Controlled Study
Source: Nutrients. 2023 Apr 19;15(8):1970. doi: 10.3390/nu15081970 (PMC10145370; doi:10.3390/nu15081970)
Supplement: Supplementary file 1 [file nutrients-15-01970-s001.zip]

Archive with 1 entries (1 files):
- nutrients-2316512-supplementary.pdf
